# Supplementary material for: The Vaginal and Urinary Microbiomes in Premenopausal Women With Interstitial Cystitis/Bladder Pain Syndrome as Compared to Unaffected Controls: A Pilot Cross-Sectional Study
Source: Front Cell Infect Microbiol. 2019 Apr 8;9:92. doi: 10.3389/fcimb.2019.00092 (PMC6463740; doi:10.3389/fcimb.2019.00092)
Supplement: Supplementary Table 1 — Operational taxonomic unit (OTU) level data showing the percentile of reads for each individual OUT for each sample, and the mean percentile for the sample group (ICBPS urine, unaffected urine, ICBPS vagina, unaffected vagina) for each OTU. [file Table_1.xlsx]

## Sheet: Overall
Patient ID	Group	Unassigned;Other;Other;Other;Other;Other;Other	k__Bacteria;p__Acidobacteria;c__Acidobacteriia;o__Acidobacteriales;f__Koribacteraceae;g__Candidatus Koribacter;s__	k__Bacteria;p__Actinobacteria;c__Actinobacteria;o__Actinomycetales;f__;g__;s__	k__Bacteria;p__Actinobacteria;c__Actinobacteria;o__Actinomycetales;f__Actinomycetaceae;g__Actinobaculum;s__	k__Bacteria;p__Actinobacteria;c__Actinobacteria;o__Actinomycetales;f__Actinomycetaceae;g__Actinomyces;s__	k__Bacteria;p__Actinobacteria;c__Actinobacteria;o__Actinomycetales;f__Actinomycetaceae;g__Actinomyces;s__europaeus	k__Bacteria;p__Actinobacteria;c__Actinobacteria;o__Actinomycetales;f__Actinomycetaceae;g__Arcanobacterium;s__	k__Bacteria;p__Actinobacteria;c__Actinobacteria;o__Actinomycetales;f__Actinomycetaceae;g__Mobiluncus;s__	k__Bacteria;p__Actinobacteria;c__Actinobacteria;o__Actinomycetales;f__Actinomycetaceae;g__Varibaculum;s__	k__Bacteria;p__Actinobacteria;c__Actinobacteria;o__Actinomycetales;f__Brevibacteriaceae;g__Brevibacterium;s__	k__Bacteria;p__Actinobacteria;c__Actinobacteria;o__Actinomycetales;f__Corynebacteriaceae;g__Corynebacterium;s__	k__Bacteria;p__Actinobacteria;c__Actinobacteria;o__Actinomycetales;f__Dermabacteraceae;g__Dermabacter;s__	k__Bacteria;p__Actinobacteria;c__Actinobacteria;o__Actinomycetales;f__Microbacteriaceae;g__Pseudoclavibacter;s__bifida	k__Bacteria;p__Actinobacteria;c__Actinobacteria;o__Actinomycetales;f__Micrococcaceae;g__;s__	k__Bacteria;p__Actinobacteria;c__Actinobacteria;o__Actinomycetales;f__Micrococcaceae;g__Micrococcus;s__	k__Bacteria;p__Actinobacteria;c__Actinobacteria;o__Actinomycetales;f__Micrococcaceae;g__Rothia;s__mucilaginosa	k__Bacteria;p__Actinobacteria;c__Actinobacteria;o__Actinomycetales;f__Nocardiaceae;g__Rhodococcus;s__	k__Bacteria;p__Actinobacteria;c__Actinobacteria;o__Actinomycetales;f__Nocardioidaceae;g__Aeromicrobium;s__	k__Bacteria;p__Actinobacteria;c__Actinobacteria;o__Actinomycetales;f__Propionibacteriaceae;Other;Other	k__Bacteria;p__Actinobacteria;c__Actinobacteria;o__Actinomycetales;f__Pseudonocardiaceae;g__Amycolatopsis;s__	k__Bacteria;p__Actinobacteria;c__Actinobacteria;o__Bifidobacteriales;f__Bifidobacteriaceae;Other;Other	k__Bacteria;p__Actinobacteria;c__Actinobacteria;o__Bifidobacteriales;f__Bifidobacteriaceae;g__;s__	k__Bacteria;p__Actinobacteria;c__Actinobacteria;o__Bifidobacteriales;f__Bifidobacteriaceae;g__Bifidobacterium;Other	k__Bacteria;p__Actinobacteria;c__Actinobacteria;o__Bifidobacteriales;f__Bifidobacteriaceae;g__Bifidobacterium;s__	k__Bacteria;p__Actinobacteria;c__Actinobacteria;o__Bifidobacteriales;f__Bifidobacteriaceae;g__Bifidobacterium;s__adolescentis	k__Bacteria;p__Actinobacteria;c__Actinobacteria;o__Bifidobacteriales;f__Bifidobacteriaceae;g__Bifidobacterium;s__longum	k__Bacteria;p__Actinobacteria;c__Actinobacteria;o__Bifidobacteriales;f__Bifidobacteriaceae;g__Bifidobacterium;s__pseudolongum	k__Bacteria;p__Actinobacteria;c__Actinobacteria;o__Bifidobacteriales;f__Bifidobacteriaceae;g__Gardnerella;s__	k__Bacteria;p__Actinobacteria;c__Coriobacteriia;o__Coriobacteriales;f__Coriobacteriaceae;Other;Other	k__Bacteria;p__Actinobacteria;c__Coriobacteriia;o__Coriobacteriales;f__Coriobacteriaceae;g__;s__	k__Bacteria;p__Actinobacteria;c__Coriobacteriia;o__Coriobacteriales;f__Coriobacteriaceae;g__Adlercreutzia;s__	k__Bacteria;p__Actinobacteria;c__Coriobacteriia;o__Coriobacteriales;f__Coriobacteriaceae;g__Atopobium;Other	k__Bacteria;p__Actinobacteria;c__Coriobacteriia;o__Coriobacteriales;f__Coriobacteriaceae;g__Atopobium;s__	k__Bacteria;p__Actinobacteria;c__Coriobacteriia;o__Coriobacteriales;f__Coriobacteriaceae;g__Atopobium;s__vaginae	k__Bacteria;p__Bacteroidetes;c__Bacteroidia;o__Bacteroidales;f__Bacteroidaceae;g__Bacteroides;s__	k__Bacteria;p__Bacteroidetes;c__Bacteroidia;o__Bacteroidales;f__Porphyromonadaceae;g__Porphyromonas;s__	k__Bacteria;p__Bacteroidetes;c__Bacteroidia;o__Bacteroidales;f__Prevotellaceae;g__Prevotella;s__	k__Bacteria;p__Bacteroidetes;c__Bacteroidia;o__Bacteroidales;f__Prevotellaceae;g__Prevotella;s__melaninogenica	k__Bacteria;p__Bacteroidetes;c__Bacteroidia;o__Bacteroidales;f__Prevotellaceae;g__Prevotella;s__nanceiensis	k__Bacteria;p__Bacteroidetes;c__Bacteroidia;o__Bacteroidales;f__Prevotellaceae;g__Prevotella;s__nigrescens	k__Bacteria;p__Bacteroidetes;c__Bacteroidia;o__Bacteroidales;f__S24-7;g__;s__	k__Bacteria;p__Bacteroidetes;c__Bacteroidia;o__Bacteroidales;f__[Odoribacteraceae];g__Odoribacter;s__	k__Bacteria;p__Bacteroidetes;c__Bacteroidia;o__Bacteroidales;f__[Paraprevotellaceae];g__[Prevotella];s__	k__Bacteria;p__Bacteroidetes;c__Flavobacteriia;o__Flavobacteriales;f__[Weeksellaceae];g__;s__	k__Bacteria;p__Bacteroidetes;c__Flavobacteriia;o__Flavobacteriales;f__[Weeksellaceae];g__Cloacibacterium;s__	k__Bacteria;p__Bacteroidetes;c__Sphingobacteriia;o__Sphingobacteriales;f__Sphingobacteriaceae;g__Pedobacter;s__	k__Bacteria;p__Bacteroidetes;c__[Saprospirae];o__[Saprospirales];f__Chitinophagaceae;g__Sediminibacterium;s__	k__Bacteria;p__Elusimicrobia;c__Elusimicrobia;o__Elusimicrobiales;f__;g__;s__
3	Unaffected Urinary Sample	0.08	0	0	0.14	0	0	0	0.04	0	0	0.08	0	0	0	0	0	0.04	0	0.02	0	0.06	0	0.58	2.14	0	0	0	0	0	2.54	0.06	0	0	0	0	0.04	2.6	0	0	0	0	0	0	0	0	0	0	0
12	Unaffected Urinary Sample	0.04	0	0.02	0.2	0.06	0.02	0	0.02	0	0	0.04	0	0	0	0	0	0	0	0	0	0.06	0	1.32	1.92	0	0.02	0	0	0	1.24	0.06	0.02	0	0.02	0	0.08	4.02	0	0	0	0	0	0	0	0	0	0	0
14	Unaffected Urinary Sample	0.02	0	0	0.12	0	0	0	0.06	0	0	0.02	0	0	0	0	0	0	0	0	0	0.14	0	0.34	4.82	0	0	0	0	0	2.72	0.14	0	0	0	0	0.08	3.34	0	0	0	0	0	0	0	0	0	0	0
15	Unaffected Urinary Sample	0	0	0	0	0	0	0.28	0.04	0	0	0.04	0	0	0.02	0	0	0.02	0	0	0	0.24	0	0.02	13.56	0	0	0	0	0	11.42	1	0.1	0	0.02	0	0.7	7.9	0	0	0	0.44	0	0	0	0	0	0	0
21	Unaffected Urinary Sample	0.04	0	0	0.12	0	0	0	0.02	0	0	0.04	0	0	0	0	0	1.46	0	0	0	0.04	0	0.44	1.5	0	0	0	0	0	1.28	0.02	0.02	0	0	0	0.04	1.2	0	0	0	0.02	0	0	0	0.02	0	0	0
32	Unaffected Urinary Sample	0.12	0	0	0.04	0	0	0	0.08	0	0	0	0	0	0	0	0	0	0	0	0	0.08	0.02	0.44	3.84	0	0	0	0	0	3.36	0.14	0	0	0.02	0	0.04	1.64	0	0	0	0	0	0	0	0	0	0	0
33	Unaffected Urinary Sample	0.02	0	0	0.12	0	0	0	0.04	0.02	0	0.02	0	0	0	0	0	0	0	0	0	0.02	0	0.42	6.74	0	0	0	0	0	1.7	0.06	0.02	0	0	0	0.02	2.42	0	0	0	0	0	0	0	0	0	0	0
34	Unaffected Urinary Sample	0.12	0	0	0.1	0.02	0	0	0.02	0	0	0.02	0	0	0	0	0	0	0	0	0	0.06	0.02	0.52	2.9	0	0	0	0	0	2.4	0.12	0	0	0	0	0	2.64	0	0	0	0.02	0	0	0	0	0	0	0
35	Unaffected Urinary Sample	0.1	0	0	0.18	0	0	0	0.04	0.02	0	0.02	0	0	0	0	0	0.02	0	0.02	0	0.04	0	0.46	2.58	0	0	0	0	0	1.9	0.08	0	0	0	0	0.1	2.68	0	0	0	0	0	0	0	0	0	0	0
36	Unaffected Urinary Sample	0.04	0	0	0.16	0.08	0	0	0.06	0	0	0.02	0	0	0	0	0	0.02	0	0	0	0.06	0	0.64	5.5	0	0	0	0	0	2.16	0.18	0	0	0	0	0.04	2.34	0	0	0	0	0	0	0	0	0	0	0
37	Unaffected Urinary Sample	0	0	0	0.14	0	0	0	0.04	0	0	0.18	0	0	0	0	0	0	0	0.02	0	0.04	0.02	0.56	3.38	0	0	0	0	0	2.06	0.08	0	0.02	0	0	0.02	2	0	0	0	0	0	0	0	0	0	0	0
38	Unaffected Urinary Sample	0.12	0	0	0.06	0.02	0	0	0.02	0	0	0	0	0	0	0	0	0	0	0	0	0.08	0	0.2	1.14	0	0	0	0	0	1.12	0.02	0.02	0	0	0	0	1.3	0	0	0	0	0	0	0	0	0	0	0
39	Unaffected Urinary Sample	0.02	0	0	0.22	0	0	0	0.02	0	0	0.04	0	0	0	0	0	0	0	0	0	0.06	0	0.54	2.68	0	0	0	0	0	2.26	0.06	0	0	0	0	0	2.46	0	0	0	0	0	0	0	0	0	0	0
40	Unaffected Urinary Sample	0.04	0	0	0.08	0	0	0	0.04	0.02	0.04	0.16	0	0	0	0.02	0	0.04	0	0	0	0.02	0	0.14	1.02	0	0	0	0	0	0.72	0.02	0	0	0	0	0.02	0.88	0	0	0	0	0	0	0	0	0	0	0
41	Unaffected Urinary Sample	0.06	0	0	0.08	0	0	0	0	0	0	0	0	0	0	0	0	0.18	0.02	0	0.02	0.08	0	0.56	3.14	0	0	0	0	0	2.6	0.2	0.04	0	0	0	0.06	2.32	0	0	0	0	0	0	0	0	0.02	0	0
42	Unaffected Urinary Sample	0.04	0	0	0.14	0.06	0	0	0.02	0	0	0.04	0	0	0	0	0	0.04	0.02	0	0	0.02	0	0.52	3.16	0.02	0	0	0.02	0	2.26	0.14	0.02	0.02	0	0	0.1	2.36	0	0	0	0	0	0	0	0	0	0.02	0
43	Unaffected Urinary Sample	0.08	0	0	0.1	0	0	0	0.14	0	0	0.02	0	0	0	0	0	0.02	0	0.02	0	0.04	0	0.44	3.5	0	0	0	0	0	3.3	0.22	0.02	0	0	0	0.04	2.3	0	0	0	0	0	0	0	0	0	0	0
46	Unaffected Urinary Sample	0.04	0	0	0.1	0.02	0	0	0.06	0	0	0.02	0	0	0	0	0	0.12	0	0	0	0	0	0.22	1.34	0	0	0	0	0	1.18	0.16	0.02	0	0	0	0.02	1.12	0	0	0	0	0	0	0	0	0	0	0
Mean	Unaffected Women Urine Samples	0.0544444	0	0.00111111	0.116667	0.0144444	0.00111111	0.0155556	0.0422222	0.00333333	0.00222222	0.0422222	0	0	0.00111111	0.00111111	0	0.108889	0.00222222	0.00444444	0.00111111	0.0633333	0.00333333	0.464444	3.60333	0.00111111	0.00111111	0	0.00111111	0	2.56778	0.153333	0.0155556	0.00222222	0.00333333	0	0.0777778	2.52889	0	0	0	0.0266667	0	0	0	0.00111111	0.00111111	0.00111111	0
2	ICBPS Urine Sample	0.1	0	0	0.1	0	0	0	0.1	0.02	0	0.14	0	0	0	0	0	0	0	0	0	0.02	0	0.74	1.82	0	0	0	0	0	2.42	0.1	0.04	0	0	0	0.02	2.62	0	0	0	0	0	0	0	0	0	0	0
4	ICBPS Urine Sample	0.04	0	0	0.28	0.02	0	0	0.02	0	0	0.02	0	0	0	0	0	0	0	0	0	0.04	0	0.82	3.56	0.02	0	0	0	0	3.34	0.24	0.02	0	0	0	0.04	4.02	0	0	0	0	0	0	0	0	0	0	0
5	ICBPS Urine Sample	0.06	0	0	0.02	0	0	0	0.06	0	0	0.02	0	0	0	0	0	0.02	0	0.02	0	0.26	0.06	0.28	15.02	0	0	0	0	0	0.66	0.08	0	0	0	0	0	1.08	0	0	0	0	0	0	0	0	0	0	0
6	ICBPS Urine Sample	0.08	0	0	0.2	0	0.02	0	0	0	0	0.02	0	0	0	0	0	0.02	0	0	0	0.02	0	0.8	2.68	0	0	0	0	0	2.6	0.2	0	0.02	0	0	0.06	2.96	0	0	0	0	0	0	0	0	0	0	0
7	ICBPS Urine Sample	0.8	0	0	0.12	0	0	0	0.14	0	0	0.04	0	0	0	0	0	0	0	0	0	0.1	0	0.44	5.54	0	0	0	0	0	6.08	0.6	0.04	0	0.02	0	0.02	3.4	0	0	0	0	0	0	0.02	0	0	0	0
8	ICBPS Urine Sample	0.06	0	0	0.04	0.02	0	0	0.06	0	0	0.02	0	0	0	0	0	0	0	0	0	0.06	0	0.44	3.28	0	0.04	0	0	0	1.88	0.14	0.02	0.56	0	0	0.1	2.42	0	0	0	0	0	0	0	0	0	0	0
9	ICBPS Urine Sample	0.1	0	0	0.12	0.02	0	0	0.04	0	0	0.12	0	0	0	0	0	0.7	0	0	0	0.06	0.02	0.48	3.16	0	0	0	0	0	1.68	0.08	0.02	0	0	0	0.02	3.14	0	0	0	0.02	0	0	0	0	0	0	0
10	ICBPS Urine Sample	0.02	0	0.02	0.06	0	0	0.02	0.06	0	0	0.3	0	0	0	0	0	0.04	0	0.02	0	0.04	0	0.5	1.74	0	0	0	0	0	2.06	0.16	0.02	0.04	0	0	0.04	2.18	0	0	0	0	0	0	0	0	0	0	0
11	ICBPS Urine Sample	0.1	0	0	0.12	0.02	0	0	0.06	0	0	0.14	0	0	0	0	0	0.02	0	0	0	0.02	0	0.56	2.4	0.02	0	0	0	0	1.46	0.08	0	0	0	0	0.04	1.84	0	0	0	0	0	0	0	0	0	0	0
13	ICBPS Urine Sample	0.06	0	0	0.06	0.04	0	0	0.02	0	0	0.04	0	0	0	0	0	0	0	0	0	0.02	0	0.3	1.12	0	0	0	0	0	1.32	0.02	0	0	0	0	0.04	1.24	0	0	0	0	0	0	0	0	0	0	0.02
16	ICBPS Urine Sample	0.12	0	0	0.04	0	0	0	0.02	0	0	0.06	0	0	0	0	0	0.2	0	0	0	0.02	0	0.84	2.78	0	0.02	0	0	0	2.16	0.14	0	0	0	0	0.08	2.54	0	0	0	0	0	0	0	0	0	0	0
17	ICBPS Urine Sample	0.06	0	0	0.18	0	0	0	0.04	0	0	0.02	0	0	0	0	0	0	0	0	0	0.02	0	0.2	1.14	0	0	0	0	0	0.9	0	0	0	0	0	0.02	1.18	0	0	0	0	0	0	0	0	0	0	0
18	ICBPS Urine Sample	0.02	0	0	0.14	0	0	0	0.08	0.02	0	0.04	0	0	0	0	0	0.18	0	0	0	0.06	0.02	0.34	1.74	0	0	0	0	0	1.66	0.08	0.02	0	0	0	0.08	2.06	0	0	0	0	0	0	0	0	0	0	0
19	ICBPS Urine Sample	0	0	0	0.08	0	0	0	0.06	0	0	0.06	0	0	0	0	0	0.08	0	0.02	0	0.02	0	0.18	0.94	0	0	0	0	0	0.76	0.08	0	0	0	0	0.06	1.06	0	0	0	0	0	0	0	0	0	0	0
20	ICBPS Urine Sample	0.02	0	0	0.04	0	0	0	0	0	0	0	0	0	0	0	0	0.06	0	0	0	0.02	0	0.16	0.58	0	0	0	0	0	0.54	0.02	0	0	0	0	0	0.66	0	0	0	0	0	0	0	0	0	0	0
22	ICBPS Urine Sample	0.1	0	0	0.14	0.08	0	0	0.12	0	0	0.04	0	0	0	0	0	0	0	0	0	0.04	0	0.48	2.6	0	0	0	0	0	2.2	0.1	0.02	0	0	0	0.08	2.48	0	0	0.02	0.06	0	0	0	0	0	0	0
23	ICBPS Urine Sample	0.02	0	0	0.18	0.04	0	0.02	0.04	0.04	0.02	0.62	0	0	0	0	0	0	0	0.04	0	0.04	0	0.38	1.38	0	0	0	0	0	1.06	0.14	0.02	0.06	0	0	0.1	3.04	0	0	0	0	0	0	0	0	0	0	0
24	ICBPS Urine Sample	0.02	0	0	0.04	0.02	0	0	0	0	0	0.06	0	0	0	0	0	0	0	0	0	0.02	0	0.44	2.02	0	0	0	0	0	1.46	0.04	0.02	0	0	0	0	1.98	0	0	0	0	0	0	0	0	0	0	0
25	ICBPS Urine Sample	0.02	0	1.76	0.1	0.06	0	0	1.76	0.04	0	9.28	0.04	0	0	0	0	0	0	0	0	0.06	0.02	0.32	1.72	0	0	0	0	0	1.3	0.08	0	0	0	0	0.26	1.52	0	0	0	0	0	0	0	0	0	0	0
27	ICBPS Urine Sample	0.02	0	0	0.3	0.1	0	0	0.08	0.02	0	0.14	0	0	0	0	0	0.02	0	0	0	0.1	0	0.24	4.4	0	0	0	0	0	1.22	0.06	0	0	0	0	0.06	1.8	0	0	0	0	0	0	0	0	0	0	0
28	ICBPS Urine Sample	0.02	0	0	0.02	0	0	0	0	0	0	0.04	0	0	0	0	0	0	0	0	0	0.66	0.04	0.26	41.1	0.04	0	0	0	0	0.84	0.04	0	0	0	0.02	0.04	1	0	0	0	0	0	0	0	0	0	0	0
29	ICBPS Urine Sample	0.02	0	0	0.08	0	0	0	0	0	0	0.18	0.02	0	0	0	0	0.04	0	0	0	0.02	0	0.28	0.78	0	0	0	0	0	0.36	0.02	0	0	0	0	0.02	0.64	0	0	0	0	0	0	0	0	0	0	0
30	ICBPS Urine Sample	0.06	0	0	0.18	0.1	0	0	0.04	0.02	0	0.2	0	0	0	0	0	0.06	0	0	0	0.02	0	0.26	1.32	0	0	0.02	0	0	1.36	0.06	0	0	0	0	0.06	1.64	0	0	0	0	0	0	0	0	0	0	0
Mean	ICBPS Women Urine Samples	0.0834783	0	0.0773913	0.114783	0.0226087	0.000869565	0.00173913	0.121739	0.00695652	0.000869565	0.504348	0.0026087	0	0	0	0	0.0626087	0	0.00434783	0	0.0756522	0.00695652	0.423478	4.47043	0.00347826	0.0026087	0.000869565	0	0	1.70957	0.111304	0.0104348	0.0295652	0.000869565	0.000869565	0.053913	2.02174	0	0	0.000869565	0.00347826	0	0	0.000869565	0	0	0	0.000869565
3	Unaffected Vaginal Sample	0	0	0	0	0	0	0	0	0	0	0	0	0	0	0	0	0	0	0	0	0	0	0	0.02	0	0	0	0	0	0	0	0	0	0	0	0	0	0	0	0	0	0.02	0	0	0	0	0	0
12	Unaffected Vaginal Sample	0.02	0	0	1.74	0.08	0.02	0	0	0.04	0	0.22	0	0	0	0	0	0	0	0.04	0	0	0	7.08	0.02	0	0.02	0	0	0	0	0	0	0.02	0	0	0.44	22.12	0	0	0	0	0	0	0	0	0	0	0
14	Unaffected Vaginal Sample	0.02	0	0	0	0	0	0	0	0	0	0	0	0	0	0	0	0	0	0	0	0.26	0.06	0.02	16.5	0.04	0	0	0.02	0	11.14	1.3	0.12	0.02	0	0	0	44.76	0	0	0	0	0	0	0	0	0	0	0
21	Unaffected Vaginal Sample	0	0	0	0	0	0	0	0	0	0	0	0	0	0	0	0	0	0	0	0	0	0	0	0.2	0	0	0.02	0	0	0.02	0	0	0	0	0	0	0	0	0	0	0	0	0	0	0	0	0	0
32	Unaffected Vaginal Sample	0	0	0	0	0	0	0	0	0	0	0.02	0	0	0	0	0	0	0	0	0	0	0	0	0.02	0	0	0	0	0	0	0	0	0	0	0	0	0	0	0	0	0	0	0	0	0	0	0	0
33	Unaffected Vaginal Sample	0	0	0	0	0.02	0	0	0	0	0	0	0	0	0	0	0	0	0	0	0	0.46	0.04	0.18	47.64	0.12	0	0	0	0	0	0	0	0	0	0.02	0	1.34	0	0	0	0	0	0	0	0	0	0	0
34	Unaffected Vaginal Sample	0.02	0	0	0	0	0	0	0	0	0	0	0	0	0	0	0	0	0	0	0	0	0	0	0.02	0	0	0	0	0	0	0	0	0	0	0	0	0	0	0	0	0	0	0	0	0	0	0	0
35	Unaffected Vaginal Sample	0	0	0	0.04	0.14	0	0	0.08	0.02	0	0	0	0	0	0	0	0	0	0	0	0.06	0	0.06	5.44	0	0	0	0	0	0	0	0	0.04	0	0	0.04	0.28	0	0	0	0	0	0	0	0	0	0	0
36	Unaffected Vaginal Sample	0	0	0	0	0.02	0	0	0	0	0	0.06	0	0	0	0	0.02	0.02	0	0	0	0.52	0.04	0.14	46.44	0	0	0	0	0	2.06	0	0	0.02	0	0	0	0.06	0.04	0.02	0	0	0	0.02	0.14	0	0	0	0
37	Unaffected Vaginal Sample	0.02	0	0	0	0	0	0	0	0	0	0	0	0	0	0	0	0	0	0	0	0	0	0	0	0	0	0	0	0	0	0	0	0	0	0	0	0.02	0	0	0	0	0	0	0	0	0	0	0
38	Unaffected Vaginal Sample	0.02	0	0	0	0	0	0	0	0	0	0	0	0	0	0	0	0	0	0	0	0	0	0	0.16	0	0	0	0	0	0	0	0	0	0	0	0	0	0	0	0	0	0	0	0	0	0	0	0
39	Unaffected Vaginal Sample	0.02	0	0	0	0	0	0	0	0	0	0.02	0	0	0	0	0	0.02	0	0	0	0	0	0	0	0	0	0	0	0	0	0	0	0	0	0	0	0.02	0	0	0	0	0	0	0	0	0	0	0
40	Unaffected Vaginal Sample	0	0	0	0	0	0	0	0	0	0	0	0	0	0	0	0	0	0	0	0	0	0	0	0.04	0	0	0	0	0	0.02	0	0	0	0	0	0	0	0	0	0	0	0	0	0	0	0	0	0
41	Unaffected Vaginal Sample	0.04	0	0	0	0	0	0	0	0	0	0	0	0	0	0	0	0	0	0	0	0	0	0	0	0	0	0	0	0	0	0	0	0	0	0	0	0	0	0	0	0	0	0	0	0	0	0	0
42	Unaffected Vaginal Sample	0.02	0	0	0	0	0	0	0	0	0	0	0	0	0	0	0	0.06	0	0	0	0	0	0	0.1	0	0	0	0	0	0	0	0	0	0	0	0	0.08	0	0	0	0	0	0	0	0	0	0.02	0
43	Unaffected Vaginal Sample	0.02	0	0	0	0	0	0	0	0	0	0	0	0	0	0	0	0.02	0	0	0	0	0	0	0	0	0	0	0	0	0	0	0	0	0	0	0	0	0	0	0	0	0	0	0	0	0	0	0
46	Unaffected Vaginal Sample	0	0	0.02	0	0	0	0	0.02	0	0.04	0.8	0	0.08	0	0	0	0	0	0	0	0.02	0	0	0.04	0	0	0	0	0	0.02	0	0	0	0	0	0.3	1.42	0	0	0	0	0	0	0	0	0	0.02	0
Mean	Unaffected Women Vaginal Samples	0.0117647	0	0.00117647	0.104706	0.0152941	0.00117647	0	0.00588235	0.00352941	0.00235294	0.0658824	0	0.00470588	0	0	0.00117647	0.00705882	0	0.00235294	0	0.0776471	0.00823529	0.44	6.86118	0.00941176	0.00117647	0.00117647	0.00117647	0	0.78	0.0764706	0.00705882	0.00588235	0	0.00117647	0.0458824	4.12353	0.00235294	0.00117647	0	0	0.00117647	0.00117647	0.00823529	0	0	0.00235294	0
2	ICBPS Vaginal Sample	0	0	0	0	0	0	0	0	0	0	0.02	0	0	0	0	0	0	0	0	0	0	0	0	0	0	0	0	0	0	0	0	0	0	0	0	0	0	0	0	0	0	0	0	0	0	0	0	0
4	ICBPS Vaginal Sample	0	0	0	0	0	0	0	0	0	0	0	0	0	0	0	0	0	0	0	0	0	0	0	0	0	0	0	0	0	0	0	0	0	0	0	0	62.28	0	0	0	0	0	0	0	0	0	0	0
5	ICBPS Vaginal Sample	0	0	0	0	0	0	0	0	0	0	0	0	0	0	0	0	0	0	0	0	0.28	0.02	0.04	30.52	0	0	0	0	0	0	0	0	0	0	0	0	0.02	0	0	0	0	0	0	0	0	0	0	0
6	ICBPS Vaginal Sample	0	0	0	0	0	0	0	0	0	0	0.02	0	0	0	0	0	0.02	0	0	0	0.6	0.06	0.04	32.32	0.04	0	0	0	0	4.48	0.36	0.04	0	0	0	0	0.04	0	0	0	0	0	0	0	0	0	0	0
7	ICBPS Vaginal Sample	0.48	0	0	0	0	0	0	0.26	0	0	0	0	0	0	0	0	0	0	0	0	0.16	0.02	0.04	16.98	0	0	0	0	0.02	17.38	1.04	0.12	0	0	0	0	0.86	0.02	0	0	0	0	0	0	0	0	0	0
8	ICBPS Vaginal Sample	0	0	0	0	0	0	0	0	0	0	0	0	0	0	0	0	0	0	0	0	0.04	0	0.66	37.86	0	0	0	0	0	0.06	0	0	7.48	0	0	0	14	0	0	0	0	0	0	0	0	0	0	0
9	ICBPS Vaginal Sample	0	0	0	0	0	0.02	0	0	0	0	0.02	0	0	0	0	0	0	0	0	0	0	0	0	0.26	0	0	0	0	0	0	0	0	0	0	0	0	0.04	0	0	0	0	0	0	0	0	0	0	0
10	ICBPS Vaginal Sample	0	0	0	0	0	0	0	0	0	0	0	0	0	0	0	0	0	0	0	0	0	0	0	0	0	0	0	0	0	0.48	0	0	0	0	0	0.1	0.14	0	0	0	0	0	0	0	0	0	0	0
11	ICBPS Vaginal Sample	0.02	0	0	0	0	0	0	0	0	0	0.12	0	0	0	0	0	0	0	0	0	0	0	0	0	0	0	0	0	0	0	0	0	0	0	0	0	0	0	0	0	0	0	0	0	0	0	0	0
13	ICBPS Vaginal Sample	0	0	0	0	0	0	0	0	0	0	0	0	0	0	0	0	0	0	0	0	0	0	0	0.02	0	0	0	0	0	0	0	0	0	0	0	0	0.02	0	0	0	0	0	0	0	0	0	0	0
16	ICBPS Vaginal Sample	0	0	0	0	0	0	0	0	0	0	0	0	0	0	0	0	0	0	0	0	0	0	0	0.04	0	0	0	0	0	0	0	0	0.02	0	0	0	0.04	0	0	0	0	0	0	0	0	0	0	0
17	ICBPS Vaginal Sample	0.02	0	0	0	0	0	0	0	0	0	0	0	0	0	0	0	0	0	0	0	0	0	0	0	0	0	0	0	0	0	0	0	0	0	0	0	0	0	0	0	0	0	0	0	0	0	0	0
18	ICBPS Vaginal Sample	0.02	0	0	0	0	0	0	0	0	0	0	0	0	0	0	0	0	0	0	0	0	0	0	0	0	0	0	0	0	0.02	0	0	0	0	0	0.2	0.48	0	0	0	0	0	0	0	0	0	0	0
19	ICBPS Vaginal Sample	0	0	0	0	0	0	0	0	0	0	0	0	0	0	0	0	0	0	0	0	0	0	0	0	0	0	0	0	0	0	0	0	0	0	0	0	0.08	0	0	0	0	0	0	0	0	0	0	0
20	ICBPS Vaginal Sample	0	0	0	0	0	0	0	0	0	0	0	0	0	0	0	0	0	0	0	0	0	0	0	0	0	0	0	0	0	0	0	0	0	0	0	0	0	0	0	0	0	0	0	0	0	0	0	0
22	ICBPS Vaginal Sample	0	0.04	0	0.58	1.18	0.14	0	2.36	0.26	0	4.22	0	0	0	0	0	0	0	0	0	0	0	0	0.04	0	0.04	0	0	0	0.02	0.02	0	0	0	0.02	0.06	7.78	0	0	0.06	0.3	0	0	0	0	0	0	0.04
23	ICBPS Vaginal Sample	0.02	0	0	0	0	0	0	0	0	0	0	0	0	0	0	0	0	0	0	0	0	0	0	0.02	0	0	0	0	0	0	0	0	0	0	0	0	0	0	0	0	0	0	0	0	0	0	0	0
24	ICBPS Vaginal Sample	0	0	0	0	0	0	0	0	0	0	0	0	0	0	0	0	0	0	0	0	0	0	0	0	0	0	0	0	0	0	0	0	0	0	0	0	0.02	0	0	0	0	0	0	0	0	0	0	0
25	ICBPS Vaginal Sample	0.06	0	0	0	0	0	0	0	0	0	0.04	0	0	0	0	0	0	0	0	0	0	0	0	0	0	0	0	0	0	0	0	0	0	0	0	0	0	0	0	0	0	0	0	0	0	0	0	0
27	ICBPS Vaginal Sample	0.02	0	0	0	0	0	0	0	0	0	0	0	0	0	0	0	0.02	0	0	0	0	0	0	0.56	0	0	0	0	0	0	0	0	0	0	0	0	0.02	0	0	0	0	0	0	0	0	0	0	0
28	ICBPS Vaginal Sample	0	0	0	0	0	0	0	0	0	0	0	0	0	0	0	0	0	0	0	0	0.12	0.02	0.06	17.8	0	0	0	0.02	0	0	0	0	0	0	0.02	0	0.04	0	0	0	0	0	0	0	0	0	0	0
29	ICBPS Vaginal Sample	0	0	0	0	0	0	0	0	0	0	0.34	0	0	0	0	0	0	0	0	0	0	0	0	0	0	0	0	0	0	0	0	0	0	0	0	0	0.1	0	0	0	0	0	0	0	0	0	0	0
30	ICBPS Vaginal Sample	0	0	0	0.04	0.16	0	0	0	0	0	0.16	0	0	0	0	0	0.16	0	0	0	0	0	0	0.02	0	0	0	0	0	0.02	0	0	0	0	0.02	0	0.76	0	0	0	0.02	0	0	0	0	0	0	0
Mean	ICBPS Women Vaginal Samples	0.0278261	0.00173913	0	0.0269565	0.0582609	0.00695652	0	0.113913	0.0113043	0	0.214783	0	0	0	0	0	0.00869565	0	0	0	0.0521739	0.00521739	0.0365217	5.93217	0.00173913	0.00173913	0	0.000869565	0.000869565	0.976522	0.0617391	0.00695652	0.326087	0	0.0026087	0.0156522	3.77043	0.000869565	0	0.0026087	0.013913	0	0	0	0	0	0	0.00173913
[truncated: 103 more columns]

## Sheet: Unaffected Urinary
Patient ID	k__Bacteria;p__Firmicutes;c__Bacilli;o__Lactobacillales;f__Lactobacillaceae;g__Lactobacillus;s__	k__Bacteria;p__Firmicutes;c__Bacilli;o__Lactobacillales;f__Lactobacillaceae;g__Lactobacillus;s__iners	k__Bacteria;p__Firmicutes;c__Clostridia;o__Clostridiales;f__Lachnospiraceae;g__Shuttleworthia;s__	k__Bacteria;p__Actinobacteria;c__Actinobacteria;o__Bifidobacteriales;f__Bifidobacteriaceae;g__Bifidobacterium;s__	k__Bacteria;p__Actinobacteria;c__Coriobacteriia;o__Coriobacteriales;f__Coriobacteriaceae;g__;s__	k__Bacteria;p__Bacteroidetes;c__Bacteroidia;o__Bacteroidales;f__Prevotellaceae;g__Prevotella;s__	k__Bacteria;p__Firmicutes;c__Bacilli;o__Lactobacillales;f__Streptococcaceae;g__Streptococcus;s__anginosus	k__Bacteria;p__Fusobacteria;c__Fusobacteriia;o__Fusobacteriales;f__Leptotrichiaceae;g__Sneathia;s__	k__Bacteria;p__Firmicutes;c__Bacilli;o__Lactobacillales;f__Streptococcaceae;g__Streptococcus;s__	k__Bacteria;p__Firmicutes;c__Clostridia;o__Clostridiales;f__Veillonellaceae;g__Megasphaera;s__	k__Bacteria;p__Firmicutes;c__Clostridia;o__Clostridiales;f__Veillonellaceae;g__Dialister;s__	k__Bacteria;p__Actinobacteria;c__Actinobacteria;o__Bifidobacteriales;f__Bifidobacteriaceae;g__Bifidobacterium;Other	k__Bacteria;p__Firmicutes;c__Clostridia;o__Clostridiales;f__[Tissierellaceae];g__Peptoniphilus;s__	k__Bacteria;p__Firmicutes;c__Clostridia;o__Clostridiales;f__[Tissierellaceae];g__Finegoldia;s__	k__Bacteria;p__TM7;c__TM7-3;o__I025;f__Rs-045;g__;s__	k__Bacteria;p__Proteobacteria;c__Epsilonproteobacteria;o__Campylobacterales;f__Campylobacteraceae;g__Campylobacter;s__	k__Bacteria;p__Proteobacteria;c__Gammaproteobacteria;o__Enterobacteriales;f__Enterobacteriaceae;Other;Other	k__Bacteria;p__Firmicutes;c__Bacilli;o__Lactobacillales;f__Aerococcaceae;g__Aerococcus;s__	k__Bacteria;p__Actinobacteria;c__Coriobacteriia;o__Coriobacteriales;f__Coriobacteriaceae;g__Adlercreutzia;s__	k__Bacteria;p__Firmicutes;c__Clostridia;o__Clostridiales;f__Clostridiaceae;g__Clostridium;s__	k__Bacteria;p__Firmicutes;c__Clostridia;o__Clostridiales;f__[Tissierellaceae];g__Anaerococcus;s__	k__Bacteria;p__Tenericutes;c__Mollicutes;o__Mycoplasmatales;f__Mycoplasmataceae;g__Ureaplasma;s__	k__Bacteria;p__Actinobacteria;c__Actinobacteria;o__Actinomycetales;f__Actinomycetaceae;g__Actinobaculum;s__	k__Bacteria;p__Actinobacteria;c__Actinobacteria;o__Actinomycetales;f__Nocardiaceae;g__Rhodococcus;s__	k__Bacteria;p__Proteobacteria;c__Gammaproteobacteria;o__Oceanospirillales;f__Halomonadaceae;g__Halomonas;s__	k__Bacteria;p__Fusobacteria;c__Fusobacteriia;o__Fusobacteriales;f__Fusobacteriaceae;g__Fusobacterium;s__	k__Bacteria;p__Bacteroidetes;c__Bacteroidia;o__Bacteroidales;f__Porphyromonadaceae;g__Porphyromonas;s__	k__Bacteria;p__Firmicutes;c__Clostridia;o__Clostridiales;f__[Tissierellaceae];g__1-68;s__	k__Bacteria;p__Actinobacteria;c__Actinobacteria;o__Bifidobacteriales;f__Bifidobacteriaceae;Other;Other	Unassigned;Other;Other;Other;Other;Other;Other	k__Bacteria;p__Firmicutes;c__Clostridia;o__Clostridiales;f__Lachnospiraceae;g__Moryella;s__	k__Bacteria;p__Firmicutes;c__Clostridia;o__Clostridiales;f__;g__;s__	k__Bacteria;p__Actinobacteria;c__Actinobacteria;o__Actinomycetales;f__Actinomycetaceae;g__Mobiluncus;s__	k__Bacteria;p__Actinobacteria;c__Actinobacteria;o__Actinomycetales;f__Corynebacteriaceae;g__Corynebacterium;s__	k__Bacteria;p__Firmicutes;c__Clostridia;o__Clostridiales;f__Peptostreptococcaceae;g__Peptostreptococcus;s__anaerobius	k__Bacteria;p__Firmicutes;c__Clostridia;o__Clostridiales;f__Lachnospiraceae;Other;Other	k__Bacteria;p__Firmicutes;c__Clostridia;o__Clostridiales;f__[Tissierellaceae];g__Parvimonas;s__	k__Bacteria;p__Bacteroidetes;c__Bacteroidia;o__Bacteroidales;f__S24-7;g__;s__	k__Bacteria;p__Tenericutes;c__Mollicutes;o__Mycoplasmatales;f__Mycoplasmataceae;g__Mycoplasma;s__	k__Bacteria;p__Firmicutes;c__Clostridia;o__Clostridiales;f__Veillonellaceae;g__Veillonella;s__dispar	k__Bacteria;p__Actinobacteria;c__Coriobacteriia;o__Coriobacteriales;f__Coriobacteriaceae;g__Atopobium;Other	k__Bacteria;p__Actinobacteria;c__Actinobacteria;o__Actinomycetales;f__Actinomycetaceae;g__Arcanobacterium;s__	k__Bacteria;p__Actinobacteria;c__Actinobacteria;o__Actinomycetales;f__Actinomycetaceae;g__Actinomyces;s__	k__Bacteria;p__Firmicutes;c__Bacilli;o__Bacillales;f__Staphylococcaceae;g__Staphylococcus;s__	k__Bacteria;p__Firmicutes;c__Clostridia;o__Clostridiales;f__[Tissierellaceae];g__WAL_1855D;s__	k__Bacteria;p__Proteobacteria;c__Gammaproteobacteria;o__Xanthomonadales;f__Xanthomonadaceae;g__Stenotrophomonas;Other	k__Bacteria;p__Firmicutes;c__Bacilli;o__Gemellales;f__Gemellaceae;g__;s__	k__Bacteria;p__Firmicutes;c__Bacilli;o__Gemellales;f__Gemellaceae;g__Gemella;s__	k__Bacteria;p__Firmicutes;c__Bacilli;o__Lactobacillales;f__Aerococcaceae;g__Facklamia;s__
3	51.12	25.22	8.52	2.14	2.54	2.6	2.4	0.04	1.18	0.36	0.42	0.58	0.36	0.26	0.04	0.24	0.3	0.26	0.06	0.02	0.14	0.18	0.14	0.04	0	0.12	0.04	0.1	0.06	0.08	0	0.1	0.04	0.08	0.02	0.02	0.02	0	0.02	0.04	0	0	0	0	0.02	0	0.02	0	0
12	50.96	23.44	3.88	1.92	1.24	4.02	7.32	0	0.88	0.3	0.56	1.32	0.68	0.82	0.04	0.34	0.16	0.62	0.06	0.04	0.1	0.08	0.2	0	0	0.1	0.08	0.18	0.06	0.04	0	0.04	0.02	0.04	0.1	0.04	0	0	0.04	0.02	0.02	0	0.06	0	0	0.02	0	0	0.04
14	50	27.24	4.4	4.82	2.72	3.34	2.2	0.16	1.1	0.56	0.52	0.34	0.54	0.26	0.02	0.08	0.2	0.06	0.14	0.26	0.04	0.16	0.12	0	0	0.06	0.08	0.08	0.14	0.02	0	0.04	0.06	0.02	0.02	0.02	0.02	0	0.02	0.04	0	0	0	0	0	0.04	0	0	0
15	7.98	6.62	0.56	13.56	11.42	7.9	0.34	29.42	0.1	7.62	3.56	0.02	0.64	0.04	3.52	0	0.02	0	1	1.84	0.04	0	0	0.02	0	0	0.7	0.06	0.24	0	0.84	0.16	0.04	0.04	0.2	0.02	0.36	0.44	0.14	0	0.1	0.28	0	0	0	0	0	0.04	0.02
21	39.4	47.52	2.76	1.5	1.28	1.2	1.36	0.04	0.64	0.18	0.34	0.44	0.34	0.28	0.02	0.12	0.12	0.16	0.02	0	0.12	0.06	0.12	1.46	0	0.04	0.04	0.02	0.04	0.04	0	0.02	0.02	0.04	0	0	0	0.02	0.02	0.02	0.02	0	0	0	0.14	0	0	0	0
32	50.12	25.26	8.26	3.84	3.36	1.64	2.14	0.08	0.98	0.68	0.6	0.44	0.2	0.2	0.04	0.34	0.38	0.18	0.14	0.06	0.08	0.18	0.04	0	0	0.12	0.04	0.08	0.08	0.12	0	0.02	0.08	0	0.04	0.08	0.02	0	0	0	0	0	0	0	0	0	0	0	0
33	52.08	25.2	3.88	6.74	1.7	2.42	2.9	0.02	0.92	0.42	0.7	0.42	0.46	0.3	0.02	0.22	0.26	0.3	0.06	0.02	0.22	0.12	0.12	0	0	0.06	0.02	0.1	0.02	0.02	0	0.04	0.04	0.02	0.04	0.02	0	0	0.02	0.02	0.02	0	0	0	0	0	0	0	0
34	45.38	32.62	6.04	2.9	2.4	2.64	2.14	0.06	1.04	0.58	0.58	0.52	0.54	0.42	0.08	0.24	0.26	0.12	0.12	0.02	0.2	0.26	0.1	0	0	0.1	0	0.04	0.06	0.12	0	0.04	0.02	0.02	0.08	0.04	0.02	0.02	0	0	0	0	0.02	0	0	0.04	0	0	0
35	50.7	29.56	5.28	2.58	1.9	2.68	1.98	0.02	0.98	0.52	0.58	0.46	0.3	0.18	0.04	0.3	0.38	0.18	0.08	0.02	0.1	0.12	0.18	0.02	0	0.2	0.1	0.06	0.04	0.1	0	0.06	0.04	0.02	0	0.02	0	0	0.04	0	0	0	0	0	0.04	0.02	0	0	0.02
36	47.84	28.16	5.32	5.5	2.16	2.34	1.82	0.1	2	0.36	0.34	0.64	0.46	0.52	0.1	0.36	0.28	0.32	0.18	0.02	0.12	0.14	0.16	0.02	0	0.06	0.04	0.1	0.06	0.04	0	0.04	0.06	0.02	0	0	0	0	0	0	0	0	0.08	0.1	0	0	0.06	0.04	0
37	56.48	25.16	4.98	3.38	2.06	2	1.46	0.02	0.72	0.36	0.4	0.56	0.28	0.26	0.04	0.22	0.18	0.18	0.08	0.04	0.14	0.08	0.14	0	0	0.12	0.02	0.02	0.04	0	0	0.02	0.04	0.18	0.02	0.1	0.04	0	0.02	0.02	0	0	0	0.02	0	0	0.02	0	0.02
38	35.24	54.64	2.22	1.14	1.12	1.3	1.36	0.02	0.78	0.26	0.18	0.2	0.2	0.18	0	0.22	0.08	0.06	0.02	0.02	0.06	0.16	0.06	0	0	0.04	0	0.06	0.08	0.12	0	0	0.02	0	0.06	0	0	0	0	0	0.02	0	0.02	0.04	0	0	0	0	0
39	45	33.56	6.42	2.68	2.26	2.46	2.34	0.06	1.38	0.48	0.46	0.54	0.4	0.26	0.06	0.22	0.24	0.14	0.06	0.06	0.08	0.12	0.22	0	0	0.12	0	0.08	0.06	0.02	0	0	0.02	0.04	0.04	0	0	0	0	0.04	0	0	0	0	0	0	0.04	0	0
40	55.72	36.72	1.9	1.02	0.72	0.88	0.8	0	0.3	0.12	0.18	0.14	0.16	0.14	0.02	0.12	0.04	0	0.02	0.02	0.06	0.06	0.08	0.04	0.12	0.04	0.02	0	0.02	0.04	0	0.02	0.04	0.16	0	0	0	0	0.04	0	0	0	0	0	0	0.02	0	0.04	0
41	50.14	25.04	8.08	3.14	2.6	2.32	2.18	0.06	0.64	0.6	0.52	0.56	0.5	0.28	0.02	0.28	0.1	0.24	0.2	0.08	0.22	0.18	0.08	0.18	0.72	0.2	0.06	0.14	0.08	0.06	0	0.04	0	0	0.02	0.08	0	0	0	0.04	0.04	0	0	0.08	0	0.02	0	0.02	0
42	49.46	28.16	5.9	3.16	2.26	2.36	2.44	0.04	0.78	0.48	0.42	0.52	0.42	0.26	0.12	0.34	0.14	0.24	0.14	0.02	0.58	0.1	0.14	0.04	0.48	0.06	0.1	0.1	0.02	0.04	0	0.1	0.02	0.04	0.04	0.06	0	0	0.02	0.04	0.02	0	0.06	0	0.04	0	0	0.02	0
43	51.38	23.92	8.08	3.5	3.3	2.3	2.1	0.06	0.92	0.62	0.42	0.44	0.3	0.26	0.04	0.22	0.18	0.2	0.22	0.06	0.22	0.1	0.1	0.02	0.24	0.08	0.04	0.1	0.04	0.08	0	0.02	0.14	0.02	0	0.04	0.02	0	0.02	0.06	0.02	0	0	0.02	0	0	0.02	0	0.04
46	30.72	58.3	3.36	1.34	1.18	1.12	0.98	0	0.64	0.16	0.32	0.22	0.18	0.1	0.02	0.16	0.12	0.08	0.16	0	0.04	0.04	0.1	0.12	0.06	0.02	0.02	0.02	0	0.04	0	0.02	0.06	0.02	0	0.04	0	0	0	0	0.02	0	0.02	0	0	0	0	0	0
Mean	46.4118	29.2965	5.08706	3.73647	2.64941	2.61176	2.19294	1.77647	0.902353	0.852941	0.634118	0.478824	0.398824	0.289412	0.248235	0.227059	0.195294	0.191765	0.152941	0.152941	0.148235	0.123529	0.117647	0.108235	0.0917647	0.0894118	0.0811765	0.0776471	0.0670588	0.0552941	0.0494118	0.0447059	0.0411765	0.0435294	0.04	0.0317647	0.0294118	0.0282353	0.0235294	0.02	0.0152941	0.0164706	0.0141176	0.0152941	0.0141176	0.00941176	0.00941176	0.00941176	0.00823529
[truncated: 102 more columns]

## Sheet: ICBPS Urinary
Patient ID	k__Bacteria;p__Firmicutes;c__Bacilli;o__Lactobacillales;f__Lactobacillaceae;g__Lactobacillus;s__	k__Bacteria;p__Firmicutes;c__Bacilli;o__Lactobacillales;f__Lactobacillaceae;g__Lactobacillus;s__iners	k__Bacteria;p__Actinobacteria;c__Actinobacteria;o__Bifidobacteriales;f__Bifidobacteriaceae;g__Bifidobacterium;s__	k__Bacteria;p__Firmicutes;c__Clostridia;o__Clostridiales;f__Lachnospiraceae;g__Shuttleworthia;s__	k__Bacteria;p__Bacteroidetes;c__Bacteroidia;o__Bacteroidales;f__Prevotellaceae;g__Prevotella;s__	k__Bacteria;p__Actinobacteria;c__Coriobacteriia;o__Coriobacteriales;f__Coriobacteriaceae;g__;s__	k__Bacteria;p__Firmicutes;c__Bacilli;o__Lactobacillales;f__Streptococcaceae;g__Streptococcus;s__anginosus	k__Bacteria;p__Firmicutes;c__Bacilli;o__Lactobacillales;f__Streptococcaceae;g__Streptococcus;s__	k__Bacteria;p__Actinobacteria;c__Actinobacteria;o__Actinomycetales;f__Corynebacteriaceae;g__Corynebacterium;s__	k__Bacteria;p__Actinobacteria;c__Actinobacteria;o__Bifidobacteriales;f__Bifidobacteriaceae;g__Bifidobacterium;Other	k__Bacteria;p__Firmicutes;c__Clostridia;o__Clostridiales;f__[Tissierellaceae];g__Peptoniphilus;s__	k__Bacteria;p__Firmicutes;c__Clostridia;o__Clostridiales;f__Veillonellaceae;g__Dialister;s__	k__Bacteria;p__Firmicutes;c__Clostridia;o__Clostridiales;f__Veillonellaceae;g__Megasphaera;s__	k__Bacteria;p__Firmicutes;c__Clostridia;o__Clostridiales;f__[Tissierellaceae];g__Finegoldia;s__	k__Bacteria;p__Firmicutes;c__Clostridia;o__Clostridiales;f__[Tissierellaceae];g__Anaerococcus;s__	k__Bacteria;p__Proteobacteria;c__Epsilonproteobacteria;o__Campylobacterales;f__Campylobacteraceae;g__Campylobacter;s__	k__Bacteria;p__Tenericutes;c__Mollicutes;o__Mycoplasmatales;f__Mycoplasmataceae;g__Ureaplasma;s__	k__Bacteria;p__Proteobacteria;c__Gammaproteobacteria;o__Enterobacteriales;f__Enterobacteriaceae;Other;Other	k__Bacteria;p__Firmicutes;c__Bacilli;o__Lactobacillales;f__Aerococcaceae;g__Aerococcus;s__	k__Bacteria;p__Actinobacteria;c__Actinobacteria;o__Actinomycetales;f__Actinomycetaceae;g__Mobiluncus;s__	k__Bacteria;p__Fusobacteria;c__Fusobacteriia;o__Fusobacteriales;f__Fusobacteriaceae;g__Fusobacterium;s__	k__Bacteria;p__Actinobacteria;c__Actinobacteria;o__Actinomycetales;f__Actinomycetaceae;g__Actinobaculum;s__	k__Bacteria;p__Actinobacteria;c__Coriobacteriia;o__Coriobacteriales;f__Coriobacteriaceae;g__Adlercreutzia;s__	k__Bacteria;p__Firmicutes;c__Clostridia;o__Clostridiales;f__[Tissierellaceae];g__1-68;s__	Unassigned;Other;Other;Other;Other;Other;Other	k__Bacteria;p__Actinobacteria;c__Actinobacteria;o__Actinomycetales;f__;g__;s__	k__Bacteria;p__Actinobacteria;c__Actinobacteria;o__Bifidobacteriales;f__Bifidobacteriaceae;Other;Other	k__Bacteria;p__Actinobacteria;c__Actinobacteria;o__Actinomycetales;f__Nocardiaceae;g__Rhodococcus;s__	k__Bacteria;p__Firmicutes;c__Clostridia;o__Clostridiales;f__[Tissierellaceae];g__WAL_1855D;s__	k__Bacteria;p__Bacteroidetes;c__Bacteroidia;o__Bacteroidales;f__Porphyromonadaceae;g__Porphyromonas;s__	k__Bacteria;p__Firmicutes;c__Clostridia;o__Clostridiales;f__;g__;s__	k__Bacteria;p__TM7;c__TM7-3;o__I025;f__Rs-045;g__;s__	k__Bacteria;p__Firmicutes;c__Clostridia;o__Clostridiales;f__Clostridiaceae;g__Clostridium;s__	k__Bacteria;p__Fusobacteria;c__Fusobacteriia;o__Fusobacteriales;f__Leptotrichiaceae;g__Sneathia;s__	k__Bacteria;p__Actinobacteria;c__Coriobacteriia;o__Coriobacteriales;f__Coriobacteriaceae;g__Atopobium;s__	k__Bacteria;p__Firmicutes;c__Bacilli;o__Bacillales;f__Staphylococcaceae;g__Staphylococcus;s__	k__Bacteria;p__Firmicutes;c__Clostridia;o__Clostridiales;f__Peptostreptococcaceae;g__Peptostreptococcus;s__anaerobius	k__Bacteria;p__Actinobacteria;c__Actinobacteria;o__Actinomycetales;f__Actinomycetaceae;g__Actinomyces;s__	k__Bacteria;p__Firmicutes;c__Clostridia;o__Clostridiales;f__Lachnospiraceae;Other;Other	k__Bacteria;p__Firmicutes;c__Clostridia;o__Clostridiales;f__[Tissierellaceae];g__Parvimonas;s__	k__Bacteria;p__Proteobacteria;c__Gammaproteobacteria;o__Xanthomonadales;f__Xanthomonadaceae;g__Stenotrophomonas;Other	k__Bacteria;p__Firmicutes;c__Clostridia;o__Clostridiales;f__[Tissierellaceae];g__ph2;s__	k__Bacteria;p__Proteobacteria;c__Gammaproteobacteria;o__Pasteurellales;f__Pasteurellaceae;g__Haemophilus;s__	k__Bacteria;p__Actinobacteria;c__Coriobacteriia;o__Coriobacteriales;f__Coriobacteriaceae;g__Atopobium;Other	k__Bacteria;p__Firmicutes;c__Bacilli;o__Lactobacillales;f__Aerococcaceae;g__Facklamia;s__	k__Bacteria;p__Tenericutes;c__Mollicutes;o__Mycoplasmatales;f__Mycoplasmataceae;g__Mycoplasma;s__	k__Bacteria;p__Firmicutes;c__Bacilli;o__Gemellales;f__Gemellaceae;g__;s__	k__Bacteria;p__Firmicutes;c__Clostridia;o__Clostridiales;f__Veillonellaceae;g__Veillonella;s__dispar	k__Bacteria;p__Firmicutes;c__Clostridia;o__Clostridiales;f__[Tissierellaceae];g__Gallicola;s__
2	54.22	24.82	1.82	6.64	2.62	2.42	2	0.9	0.14	0.74	0.44	0.38	0.38	0.46	0.18	0.3	0.12	0.18	0.12	0.1	0.16	0.1	0.1	0.14	0.1	0	0.02	0	0	0.02	0.06	0.06	0.02	0.04	0	0.02	0	0	0	0	0	0	0	0.04	0	0	0.04	0	0
4	46.34	25.04	3.56	9.28	4.02	3.34	1.78	1.18	0.02	0.82	0.34	0.42	0.62	0.36	0.14	0.36	0.18	0.32	0.14	0.02	0.36	0.28	0.24	0.08	0.04	0	0.04	0	0	0.04	0.06	0.08	0.1	0.02	0	0.02	0.06	0.02	0.04	0.06	0.06	0	0	0.02	0	0	0	0	0
5	67.4	10.96	15.02	1.92	1.08	0.66	0.72	0.32	0.02	0.28	0.12	0.08	0.1	0.04	0.12	0.08	0.08	0.12	0.04	0.06	0.1	0.02	0.08	0.02	0.06	0	0.26	0.02	0	0	0	0.02	0	0.04	0	0	0	0	0	0	0.02	0	0	0	0	0	0	0	0.04
6	51.08	26.16	2.68	6.76	2.96	2.6	1.94	1.12	0.02	0.8	0.62	0.62	0.28	0.44	0.04	0.22	0.08	0.22	0.16	0	0.12	0.2	0.2	0.06	0.08	0	0.02	0.02	0	0.06	0	0.08	0.08	0.04	0.02	0.02	0.02	0	0.02	0.02	0.02	0	0	0	0	0.02	0	0.02	0
7	37.9	24.38	5.54	12.2	3.4	6.08	1.94	0.66	0.04	0.44	0.18	1.18	2.42	0.1	0.12	0.2	0.06	0.1	0.14	0.14	0.08	0.12	0.6	0.04	0.8	0	0.1	0	0	0.02	0.04	0.38	0.06	0.16	0	0	0.04	0	0.04	0.06	0.02	0	0	0.04	0.02	0.08	0	0.02	0
8	52.78	26.28	3.28	5.84	2.42	1.88	1.92	1.26	0.02	0.44	0.42	0.38	0.34	0.32	0.1	0.12	0.14	0.26	0.2	0.06	0.04	0.04	0.14	0	0.06	0	0.06	0	0.02	0.1	0.14	0.04	0	0.04	0.56	0.02	0.06	0.02	0.02	0.02	0.04	0	0	0.02	0.02	0	0	0.02	0
9	54.88	23.5	3.16	5.58	3.14	1.68	2.22	0.98	0.12	0.48	0.32	0.36	0.24	0.26	0.1	0.4	0.28	0.2	0.12	0.04	0.18	0.12	0.08	0.12	0.1	0	0.06	0.7	0.02	0.02	0.02	0.08	0.1	0.06	0	0	0	0.02	0.02	0	0.04	0	0.02	0.02	0	0	0.04	0	0
10	50.2	33.18	1.74	4.08	2.18	2.06	1.38	0.74	0.3	0.5	0.48	0.26	0.22	0.26	0.42	0.12	0.1	0.14	0.12	0.06	0.1	0.06	0.16	0.16	0.02	0.02	0.04	0.04	0.06	0.04	0.22	0.04	0	0.02	0.04	0	0	0	0	0	0.02	0.06	0	0.02	0.04	0	0	0.04	0.06
11	35.54	49.52	2.4	3.56	1.84	1.46	1.32	0.78	0.14	0.56	0.34	0.34	0.24	0.18	0.1	0.34	0.18	0.08	0.12	0.06	0.12	0.12	0.08	0.06	0.1	0	0.02	0.02	0.02	0.04	0	0.02	0.04	0.04	0	0.02	0.04	0.02	0	0.04	0	0	0	0	0	0.02	0.02	0	0
13	48.64	40.92	1.12	2.4	1.24	1.32	1.46	0.5	0.04	0.3	0.14	0.28	0.08	0.16	0.18	0.1	0.1	0.1	0.04	0.02	0.12	0.06	0.02	0.06	0.06	0	0.02	0	0.04	0.04	0.06	0	0.02	0.02	0	0	0.02	0.04	0	0	0.04	0	0	0	0.02	0.02	0.04	0.02	0.04
16	52.24	25.44	2.78	6.16	2.54	2.16	2.14	1.2	0.06	0.84	0.38	0.56	0.4	0.3	0.28	0.32	0.3	0.38	0.16	0.02	0.16	0.04	0.14	0.1	0.12	0	0.02	0.2	0	0.08	0.04	0.02	0.02	0.04	0	0.04	0.04	0	0.02	0	0.04	0	0	0	0	0.02	0.02	0.02	0
17	78.4	12.12	1.14	2.7	1.18	0.9	0.96	0.3	0.02	0.2	0.2	0.28	0.22	0.18	0.08	0.22	0.12	0.2	0.08	0.04	0.04	0.18	0	0.02	0.06	0	0.02	0	0	0.02	0	0.04	0.04	0	0	0	0	0	0.02	0	0	0	0	0	0	0	0	0	0
18	63.64	19.36	1.74	3.98	2.06	1.66	1.8	0.78	0.04	0.34	0.6	0.66	0.2	0.28	0.84	0.2	0.16	0.24	0.16	0.08	0.1	0.14	0.08	0.08	0.02	0	0.06	0.18	0.1	0.08	0.06	0.04	0.08	0	0	0.02	0	0	0.02	0	0	0	0	0.02	0.02	0	0	0	0
19	17.52	73.56	0.94	1.34	1.06	0.76	0.9	0.42	0.06	0.18	0.58	0.24	0.16	0.24	0.46	0.12	0.04	0.12	0.1	0.06	0.16	0.08	0.08	0.1	0	0	0.02	0.08	0.24	0.06	0.02	0	0.02	0.02	0	0.02	0.04	0	0	0	0	0.02	0	0	0	0	0.02	0	0.02
20	15.52	78.86	0.58	1.74	0.66	0.54	0.4	0.34	0	0.16	0.08	0.06	0.14	0.14	0.04	0.04	0.2	0.06	0.1	0	0.04	0.04	0.02	0.04	0.02	0	0.02	0.06	0	0	0	0	0.02	0.02	0	0	0.02	0	0	0	0	0	0	0	0	0	0	0	0
22	47.74	29.56	2.6	5.62	2.48	2.2	2.66	1.22	0.04	0.48	0.58	0.7	0.24	0.48	0.3	0.28	0.14	0.26	0.24	0.12	0.44	0.14	0.1	0.22	0.1	0	0.04	0	0.2	0.08	0.08	0.02	0.02	0.04	0	0.02	0.1	0.08	0.04	0	0	0.06	0	0.02	0.02	0.02	0.02	0	0
23	67.22	14.72	1.38	3.1	3.04	1.06	1.38	0.42	0.62	0.38	1.28	0.88	0.14	1.7	0.7	0.32	0.08	0.12	0.08	0.04	0.02	0.18	0.14	0.06	0.02	0	0.04	0	0.06	0.1	0.06	0	0.02	0.06	0.06	0.2	0.02	0.04	0	0	0	0	0	0.02	0.02	0	0.02	0.02	0
24	55.78	28.1	2.02	4.56	1.98	1.46	2.04	0.88	0.06	0.44	0.26	0.38	0.3	0.16	0.18	0.24	0.18	0.12	0.18	0	0.12	0.04	0.04	0.06	0.02	0	0.02	0	0	0	0.06	0.08	0.04	0	0	0	0.06	0.02	0.04	0.02	0.02	0	0	0.02	0	0	0	0	0
25	51.04	22.06	1.72	2.64	1.52	1.3	0.98	0.48	9.28	0.32	1.02	0.52	0.52	0.1	0.04	0.08	0.14	0.06	0.06	1.76	0.1	0.1	0.08	0.44	0.02	1.76	0.06	0	0.66	0.26	0.02	0	0.02	0.02	0	0.14	0	0.06	0.04	0	0	0.14	0.02	0	0	0	0	0.02	0.02
27	29.04	53.24	4.4	2.98	1.8	1.22	1.7	0.9	0.14	0.24	0.4	0.3	0.24	0.12	0.18	0.22	0.5	0.12	0.68	0.08	0.08	0.3	0.06	0.18	0.02	0	0.1	0.02	0	0.06	0.04	0.02	0	0	0	0.02	0.04	0.1	0	0.14	0	0	0.22	0	0	0	0	0.02	0
28	42.58	8.84	41.1	1.52	1	0.84	0.56	0.48	0.04	0.26	0.2	0.16	0.06	0.22	0.08	0.06	0.82	0.06	0.06	0	0.06	0.02	0.04	0.02	0.02	0	0.66	0	0	0.04	0.02	0	0.02	0	0	0	0	0	0	0	0	0	0	0	0	0.04	0	0	0
29	80.58	12.94	0.78	2	0.64	0.36	0.88	0.28	0.18	0.28	0.1	0.02	0.06	0.22	0.06	0.02	0.04	0.1	0.06	0	0	0.08	0.02	0.02	0.02	0	0.02	0.04	0	0.02	0	0	0.02	0	0	0.04	0	0	0.08	0	0	0	0	0	0	0.02	0	0	0
30	67.3	19.3	1.32	2.72	1.64	1.36	0.92	1.18	0.2	0.26	0.6	0.36	0.2	0.2	0.8	0.06	0.18	0.12	0.18	0.04	0.08	0.18	0.06	0.06	0.06	0	0.02	0.06	0	0.06	0.04	0.02	0.02	0	0	0	0.02	0.1	0.02	0	0.04	0	0	0	0.08	0	0	0.02	0.02
Mean	50.7643	29.6896	4.47043	4.31826	2.02174	1.70957	1.47826	0.753043	0.504348	0.423478	0.42087	0.409565	0.33913	0.30087	0.24087	0.192174	0.183478	0.16	0.145217	0.121739	0.12087	0.114783	0.111304	0.0930435	0.0834783	0.0773913	0.0756522	0.0626087	0.0617391	0.053913	0.0452174	0.0452174	0.0330435	0.0295652	0.0295652	0.026087	0.0252174	0.0226087	0.0182609	0.0156522	0.0156522	0.0121739	0.0113043	0.0104348	0.0104348	0.0104348	0.00956522	0.00956522	0.00869565
[truncated: 102 more columns]

## Sheet: Unaffected Vagina
Patient ID	k__Bacteria;p__Firmicutes;c__Bacilli;o__Lactobacillales;f__Lactobacillaceae;g__Lactobacillus;s__	k__Bacteria;p__Firmicutes;c__Bacilli;o__Lactobacillales;f__Lactobacillaceae;g__Lactobacillus;s__iners	k__Bacteria;p__Actinobacteria;c__Actinobacteria;o__Bifidobacteriales;f__Bifidobacteriaceae;g__Bifidobacterium;s__	k__Bacteria;p__Bacteroidetes;c__Bacteroidia;o__Bacteroidales;f__Prevotellaceae;g__Prevotella;s__	k__Bacteria;p__Firmicutes;c__Bacilli;o__Lactobacillales;f__Streptococcaceae;g__Streptococcus;s__anginosus	k__Bacteria;p__Firmicutes;c__Bacilli;o__Lactobacillales;f__Streptococcaceae;g__Streptococcus;s__	k__Bacteria;p__Actinobacteria;c__Coriobacteriia;o__Coriobacteriales;f__Coriobacteriaceae;g__;s__	k__Bacteria;p__Firmicutes;c__Bacilli;o__Lactobacillales;f__Aerococcaceae;g__Aerococcus;s__	k__Bacteria;p__Firmicutes;c__Clostridia;o__Clostridiales;f__Veillonellaceae;g__Dialister;s__	k__Bacteria;p__Actinobacteria;c__Actinobacteria;o__Bifidobacteriales;f__Bifidobacteriaceae;g__Bifidobacterium;Other	k__Bacteria;p__Firmicutes;c__Clostridia;o__Clostridiales;f__Veillonellaceae;g__Megasphaera;s__	k__Bacteria;p__Firmicutes;c__Clostridia;o__Clostridiales;f__[Tissierellaceae];g__Peptoniphilus;s__	k__Bacteria;p__Proteobacteria;c__Epsilonproteobacteria;o__Campylobacterales;f__Campylobacteraceae;g__Campylobacter;s__	k__Bacteria;p__Proteobacteria;c__Gammaproteobacteria;o__Enterobacteriales;f__Enterobacteriaceae;Other;Other	k__Bacteria;p__Firmicutes;c__Clostridia;o__Clostridiales;f__Clostridiaceae;g__Clostridium;s__	k__Bacteria;p__Fusobacteria;c__Fusobacteriia;o__Fusobacteriales;f__Leptotrichiaceae;g__Sneathia;s__	k__Bacteria;p__Firmicutes;c__Clostridia;o__Clostridiales;f__[Tissierellaceae];g__Finegoldia;s__	k__Bacteria;p__Tenericutes;c__Mollicutes;o__Mycoplasmatales;f__Mycoplasmataceae;g__Ureaplasma;s__	k__Bacteria;p__Firmicutes;c__Clostridia;o__Clostridiales;f__[Tissierellaceae];g__Anaerococcus;s__	k__Bacteria;p__Actinobacteria;c__Actinobacteria;o__Actinomycetales;f__Actinomycetaceae;g__Actinobaculum;s__	k__Bacteria;p__Actinobacteria;c__Actinobacteria;o__Bifidobacteriales;f__Bifidobacteriaceae;Other;Other	k__Bacteria;p__Actinobacteria;c__Coriobacteriia;o__Coriobacteriales;f__Coriobacteriaceae;g__Adlercreutzia;s__	k__Bacteria;p__Actinobacteria;c__Actinobacteria;o__Actinomycetales;f__Corynebacteriaceae;g__Corynebacterium;s__	k__Bacteria;p__Fusobacteria;c__Fusobacteriia;o__Fusobacteriales;f__Fusobacteriaceae;g__Fusobacterium;s__	k__Bacteria;p__Firmicutes;c__Clostridia;o__Clostridiales;f__[Tissierellaceae];g__1-68;s__	k__Bacteria;p__Bacteroidetes;c__Bacteroidia;o__Bacteroidales;f__Porphyromonadaceae;g__Porphyromonas;s__	k__Bacteria;p__Firmicutes;c__Clostridia;o__Clostridiales;f__[Tissierellaceae];g__WAL_1855D;s__	k__Bacteria;p__Firmicutes;c__Clostridia;o__Clostridiales;f__Clostridiaceae;g__Clostridium;s__perfringens	k__Bacteria;p__Synergistetes;c__Synergistia;o__Synergistales;f__Dethiosulfovibrionaceae;Other;Other	k__Bacteria;p__Firmicutes;c__Clostridia;o__Clostridiales;f__Peptostreptococcaceae;g__Peptostreptococcus;s__anaerobius	k__Bacteria;p__Firmicutes;c__Bacilli;o__Lactobacillales;f__Lactobacillaceae;g__Lactobacillus;s__zeae	k__Bacteria;p__Firmicutes;c__Clostridia;o__Clostridiales;f__;g__;s__	k__Bacteria;p__Firmicutes;c__Clostridia;o__Clostridiales;f__Veillonellaceae;g__Veillonella;Other	k__Bacteria;p__Firmicutes;c__Bacilli;o__Gemellales;f__Gemellaceae;g__;s__	k__Bacteria;p__Firmicutes;c__Clostridia;o__Clostridiales;f__Veillonellaceae;g__Veillonella;s__dispar	k__Bacteria;p__Proteobacteria;c__Gammaproteobacteria;o__Pasteurellales;f__Pasteurellaceae;g__Haemophilus;s__	k__Bacteria;p__Proteobacteria;c__Gammaproteobacteria;o__Xanthomonadales;f__Xanthomonadaceae;g__Stenotrophomonas;Other	k__Bacteria;p__Actinobacteria;c__Actinobacteria;o__Actinomycetales;f__Actinomycetaceae;g__Actinomyces;s__	k__Bacteria;p__Proteobacteria;c__Gammaproteobacteria;o__Oceanospirillales;f__Halomonadaceae;g__Halomonas;s__	k__Bacteria;p__Firmicutes;c__Clostridia;o__Clostridiales;f__[Tissierellaceae];g__Parvimonas;s__	Unassigned;Other;Other;Other;Other;Other;Other	k__Bacteria;p__Actinobacteria;c__Actinobacteria;o__Bifidobacteriales;f__Bifidobacteriaceae;g__Bifidobacterium;s__adolescentis	k__Bacteria;p__Actinobacteria;c__Actinobacteria;o__Bifidobacteriales;f__Bifidobacteriaceae;g__;s__	k__Bacteria;p__Firmicutes;c__Bacilli;o__Bacillales;f__Staphylococcaceae;g__Staphylococcus;s__	k__Bacteria;p__Bacteroidetes;c__Flavobacteriia;o__Flavobacteriales;f__[Weeksellaceae];g__;s__	k__Bacteria;p__Actinobacteria;c__Actinobacteria;o__Actinomycetales;f__Nocardiaceae;g__Rhodococcus;s__	k__Bacteria;p__Actinobacteria;c__Coriobacteriia;o__Coriobacteriales;f__Coriobacteriaceae;g__Atopobium;Other	k__Bacteria;p__Proteobacteria;c__Gammaproteobacteria;o__Pasteurellales;f__Pasteurellaceae;g__Haemophilus;s__parainfluenzae	k__Bacteria;p__Actinobacteria;c__Actinobacteria;o__Actinomycetales;f__Actinomycetaceae;g__Mobiluncus;s__
3	99.82	0.02	0.02	0	0	0	0	0	0	0	0	0.02	0	0	0	0	0	0	0	0	0	0	0	0	0	0	0	0	0	0	0	0	0	0	0	0	0	0	0	0	0	0	0	0	0	0	0	0	0
12	21.44	0.06	0.02	22.12	25.52	0	0	1.54	3.72	7.08	0	5.06	3.76	0.04	0.06	0	2.74	0	1.22	1.74	0	0	0.22	1.02	0.92	0.44	0	0	0	0.18	0	0.36	0	0	0.18	0	0.04	0.08	0	0	0.02	0	0	0.02	0	0	0	0	0
14	0.24	9.08	16.5	44.76	0	0	11.14	0.28	1.74	0.02	7.36	0.08	0	0	3.18	3.18	0	0.04	0.02	0	0.26	1.3	0	0	0	0	0	0	0	0.32	0	0	0	0	0	0	0	0	0	0.22	0.02	0.04	0.06	0	0	0	0.12	0	0
21	29.28	69.8	0.2	0	0	0	0.02	0	0	0	0	0	0	0.6	0	0	0.02	0.02	0	0	0	0	0	0	0	0	0	0	0	0	0	0	0	0	0	0	0.02	0	0	0	0	0	0	0	0	0	0	0	0
32	85.2	0.04	0.02	0	0.18	12.64	0	0	0.06	0	0	0	0	0.34	0	0	0	1.32	0	0	0	0	0.02	0	0	0	0	0	0	0.04	0	0	0	0.1	0	0	0.02	0	0	0	0	0	0	0	0	0	0	0	0
33	47.86	0.1	47.64	1.34	0.02	0	0	0	0.84	0.18	0	0.18	0	0.56	0	0	0.08	0	0.48	0	0.46	0	0	0	0	0	0	0	0	0	0	0	0	0	0	0	0.06	0.02	0	0	0	0.12	0.04	0	0	0	0	0	0
34	99.52	0.04	0.02	0	0	0	0	0	0	0	0	0	0	0.1	0	0	0	0	0	0	0	0	0	0	0	0	0	0.3	0	0	0	0	0	0	0	0	0	0	0	0	0.02	0	0	0	0	0	0	0	0
35	78.3	12.9	5.44	0.28	0	0	0	0	0.78	0.06	0	0.66	0.04	0	0	0	0.14	0	0.14	0.04	0.06	0	0	0.08	0.04	0.04	0.34	0	0	0	0	0	0.36	0	0.02	0	0	0.14	0	0	0	0	0	0	0	0	0	0	0.08
36	30.48	0.08	46.44	0.06	0.16	9.52	2.06	8.4	0.04	0.14	0	0	0	0.12	0	0	0.08	0.64	0	0	0.52	0	0.06	0	0	0	0	0	0	0	0	0	0	0.28	0.1	0.16	0	0.02	0	0	0	0	0.04	0	0.14	0.02	0	0.12	0
37	99.54	0.2	0	0.02	0	0	0	0	0	0	0	0	0	0.18	0	0	0	0	0	0	0	0	0	0	0	0	0	0	0	0.02	0	0.02	0	0	0	0	0	0	0	0	0.02	0	0	0	0	0	0	0	0
38	6.1	93.1	0.16	0	0	0	0	0	0	0	0	0	0	0.52	0	0	0	0	0.02	0	0	0	0	0	0	0	0	0	0	0	0	0	0	0	0	0	0.02	0	0	0	0.02	0	0	0.04	0	0	0	0	0
39	1.54	98.06	0	0.02	0.04	0.02	0	0	0	0	0	0	0	0.08	0	0	0	0.04	0	0	0	0	0.02	0	0	0	0	0	0	0	0	0	0	0	0	0	0.02	0	0.04	0	0.02	0	0	0.04	0	0.02	0	0	0
40	56.28	43.48	0.04	0	0	0	0.02	0	0	0	0	0	0	0.1	0	0	0	0.02	0	0	0	0	0	0	0	0	0	0	0	0	0	0	0	0	0	0	0	0	0.02	0	0	0	0	0	0	0	0	0	0
41	99.92	0.02	0	0	0	0	0	0	0	0	0	0	0	0.02	0	0	0	0	0	0	0	0	0	0	0	0	0	0	0	0	0	0	0	0	0	0	0	0	0	0	0.04	0	0	0	0	0	0	0	0
42	10.56	88.78	0.1	0.08	0	0	0	0	0	0	0	0	0	0.16	0	0	0	0	0.02	0	0	0	0	0	0	0	0	0	0	0	0	0	0	0	0	0.12	0.02	0	0.02	0	0.02	0	0	0	0	0.06	0	0	0
43	98.46	0.1	0	0	0.12	0.72	0	0	0	0	0	0	0	0.08	0	0	0	0	0	0	0	0	0	0	0	0	0	0	0	0	0.4	0	0	0	0	0	0	0	0.06	0	0.02	0	0	0	0	0.02	0	0	0
46	6.38	87.98	0.04	1.42	0.02	0	0.02	0	0.54	0	0.02	0.12	0.06	0.7	0	0	0.08	0	0.06	0	0.02	0	0.8	0.02	0	0.3	0.42	0	0.6	0	0	0.02	0.04	0	0	0	0.02	0	0.08	0	0	0	0	0.04	0	0	0	0	0.02
Mean	51.2306	29.6376	6.86118	4.12353	1.53294	1.34706	0.78	0.601176	0.454118	0.44	0.434118	0.36	0.227059	0.211765	0.190588	0.187059	0.184706	0.122353	0.115294	0.104706	0.0776471	0.0764706	0.0658824	0.0658824	0.0564706	0.0458824	0.0447059	0.0176471	0.0352941	0.0329412	0.0235294	0.0235294	0.0235294	0.0223529	0.0176471	0.0164706	0.0129412	0.0152941	0.0129412	0.0129412	0.0117647	0.00941176	0.00823529	0.00823529	0.00823529	0.00705882	0.00705882	0.00705882	0.00588235
[truncated: 102 more columns]

## Sheet: ICBPS Vagina
Patient ID	k__Bacteria;p__Firmicutes;c__Bacilli;o__Lactobacillales;f__Lactobacillaceae;g__Lactobacillus;s__	k__Bacteria;p__Firmicutes;c__Bacilli;o__Lactobacillales;f__Lactobacillaceae;g__Lactobacillus;s__iners	k__Bacteria;p__Actinobacteria;c__Actinobacteria;o__Bifidobacteriales;f__Bifidobacteriaceae;g__Bifidobacterium;s__	k__Bacteria;p__Bacteroidetes;c__Bacteroidia;o__Bacteroidales;f__Prevotellaceae;g__Prevotella;s__	k__Bacteria;p__Firmicutes;c__Clostridia;o__Clostridiales;f__Lachnospiraceae;g__Shuttleworthia;s__	k__Bacteria;p__Proteobacteria;c__Gammaproteobacteria;o__Enterobacteriales;f__Enterobacteriaceae;Other;Other	k__Bacteria;p__Actinobacteria;c__Coriobacteriia;o__Coriobacteriales;f__Coriobacteriaceae;g__;s__	k__Bacteria;p__Firmicutes;c__Clostridia;o__Clostridiales;f__[Tissierellaceae];g__Peptoniphilus;s__	k__Bacteria;p__Firmicutes;c__Clostridia;o__Clostridiales;f__[Tissierellaceae];g__Finegoldia;s__	k__Bacteria;p__Firmicutes;c__Clostridia;o__Clostridiales;f__[Tissierellaceae];g__Anaerococcus;s__	k__Bacteria;p__Firmicutes;c__Clostridia;o__Clostridiales;f__Veillonellaceae;g__Dialister;s__	k__Bacteria;p__Actinobacteria;c__Coriobacteriia;o__Coriobacteriales;f__Coriobacteriaceae;g__Atopobium;s__	k__Bacteria;p__Fusobacteria;c__Fusobacteriia;o__Fusobacteriales;f__Fusobacteriaceae;g__Fusobacterium;s__	k__Bacteria;p__Firmicutes;c__Clostridia;o__Clostridiales;f__Veillonellaceae;g__Megasphaera;s__	k__Bacteria;p__Actinobacteria;c__Actinobacteria;o__Actinomycetales;f__Corynebacteriaceae;g__Corynebacterium;s__	k__Bacteria;p__Tenericutes;c__Mollicutes;o__Mycoplasmatales;f__Mycoplasmataceae;g__Ureaplasma;s__	k__Bacteria;p__Firmicutes;c__Bacilli;o__Lactobacillales;f__Streptococcaceae;g__Streptococcus;s__anginosus	k__Bacteria;p__Firmicutes;c__Bacilli;o__Lactobacillales;f__Streptococcaceae;g__Streptococcus;s__	k__Bacteria;p__Firmicutes;c__Clostridia;o__Clostridiales;f__;g__;s__	k__Bacteria;p__Actinobacteria;c__Actinobacteria;o__Actinomycetales;f__Actinomycetaceae;g__Mobiluncus;s__	k__Bacteria;p__Proteobacteria;c__Gammaproteobacteria;o__Xanthomonadales;f__Xanthomonadaceae;g__Stenotrophomonas;Other	k__Bacteria;p__Actinobacteria;c__Coriobacteriia;o__Coriobacteriales;f__Coriobacteriaceae;g__Adlercreutzia;s__	k__Bacteria;p__Actinobacteria;c__Actinobacteria;o__Actinomycetales;f__Actinomycetaceae;g__Actinomyces;s__	k__Bacteria;p__Actinobacteria;c__Actinobacteria;o__Bifidobacteriales;f__Bifidobacteriaceae;Other;Other	k__Bacteria;p__Firmicutes;c__Clostridia;o__Clostridiales;f__Peptostreptococcaceae;g__Peptostreptococcus;s__anaerobius	k__Bacteria;p__Firmicutes;c__Bacilli;o__Lactobacillales;f__Aerococcaceae;g__Aerococcus;s__	k__Bacteria;p__Actinobacteria;c__Actinobacteria;o__Bifidobacteriales;f__Bifidobacteriaceae;g__Bifidobacterium;Other	k__Bacteria;p__Firmicutes;c__Clostridia;o__Clostridiales;f__[Tissierellaceae];g__WAL_1855D;s__	Unassigned;Other;Other;Other;Other;Other;Other	k__Bacteria;p__Actinobacteria;c__Actinobacteria;o__Actinomycetales;f__Actinomycetaceae;g__Actinobaculum;s__	k__Bacteria;p__Bacteroidetes;c__Bacteroidia;o__Bacteroidales;f__Porphyromonadaceae;g__Porphyromonas;s__	k__Bacteria;p__Bacteroidetes;c__Bacteroidia;o__Bacteroidales;f__S24-7;g__;s__	k__Bacteria;p__Firmicutes;c__Clostridia;o__Clostridiales;f__[Tissierellaceae];g__1-68;s__	k__Bacteria;p__Fusobacteria;c__Fusobacteriia;o__Fusobacteriales;f__Leptotrichiaceae;g__Sneathia;s__	k__Bacteria;p__Firmicutes;c__Clostridia;o__Clostridiales;f__Clostridiaceae;g__Clostridium;s__	k__Bacteria;p__TM7;c__TM7-3;o__I025;f__Rs-045;g__;s__	k__Bacteria;p__Actinobacteria;c__Actinobacteria;o__Actinomycetales;f__Actinomycetaceae;g__Varibaculum;s__	k__Bacteria;p__Firmicutes;c__Bacilli;o__Bacillales;f__Staphylococcaceae;g__Staphylococcus;s__	k__Bacteria;p__Proteobacteria;c__Betaproteobacteria;o__Burkholderiales;f__Alcaligenaceae;g__;s__	k__Bacteria;p__Proteobacteria;c__Epsilonproteobacteria;o__Campylobacterales;f__Campylobacteraceae;g__Campylobacter;s__	k__Bacteria;p__Firmicutes;c__Clostridia;o__Clostridiales;f__[Tissierellaceae];g__ph2;s__	k__Bacteria;p__Actinobacteria;c__Actinobacteria;o__Actinomycetales;f__Nocardiaceae;g__Rhodococcus;s__	k__Bacteria;p__Firmicutes;c__Bacilli;o__Gemellales;f__Gemellaceae;g__Gemella;s__	k__Bacteria;p__Firmicutes;c__Clostridia;o__Clostridiales;f__Lachnospiraceae;g__;s__	k__Bacteria;p__Firmicutes;c__Clostridia;o__Clostridiales;f__Peptococcaceae;g__Peptococcus;s__	k__Bacteria;p__Actinobacteria;c__Coriobacteriia;o__Coriobacteriales;f__Coriobacteriaceae;g__Atopobium;Other	k__Bacteria;p__Actinobacteria;c__Actinobacteria;o__Actinomycetales;f__Actinomycetaceae;g__Actinomyces;s__europaeus	k__Bacteria;p__Firmicutes;c__Clostridia;o__Clostridiales;f__Lachnospiraceae;Other;Other	k__Bacteria;p__Proteobacteria;c__Betaproteobacteria;o__Burkholderiales;f__Comamonadaceae;g__Delftia;s__
2	99.9	0.06	0	0	0	0	0	0	0.02	0	0	0	0	0	0.02	0	0	0	0	0	0	0	0	0	0	0	0	0	0	0	0	0	0	0	0	0	0	0	0	0	0	0	0	0	0	0	0	0	0
4	36.44	1.24	0	62.28	0	0.04	0	0	0	0	0	0	0	0	0	0	0	0	0	0	0	0	0	0	0	0	0	0	0	0	0	0	0	0	0	0	0	0	0	0	0	0	0	0	0	0	0	0	0
5	68.98	0.14	30.52	0.02	0	0	0	0	0	0	0	0	0	0	0	0	0	0	0	0	0	0	0	0.28	0	0	0.04	0	0	0	0	0	0	0	0	0	0	0	0	0	0	0	0	0	0	0	0	0	0
6	0.5	58.7	32.32	0.04	0.02	0	4.48	0	0.02	0	0.36	0	0	1.44	0.02	0.06	0.08	0	0	0	0	0.36	0	0.6	0	0.68	0.04	0	0	0	0	0	0	0.04	0	0	0	0	0	0	0	0.02	0.08	0	0	0.04	0	0	0
7	0.08	12.16	16.98	0.86	43.1	0	17.38	0.16	0.02	0	1.92	0	0	3.76	0	0	0	0	0	0.26	0	1.04	0	0.16	0	0.2	0.04	0	0.48	0	0	0	0	0.24	0.28	0.28	0	0	0	0	0	0	0.08	0.02	0	0.12	0	0.12	0
8	26.84	0.04	37.86	14	0.02	0.04	0.06	0.1	0.14	0.02	3.6	7.48	0	0.02	0	0	4.48	0.28	3.12	0	0	0	0	0.04	1.1	0	0.66	0.08	0	0	0	0	0	0	0	0	0	0	0	0	0	0	0	0	0	0	0	0	0
9	99.48	0.06	0.26	0.04	0	0.04	0	0	0	0.02	0	0	0	0	0.02	0.04	0	0.02	0	0	0	0	0	0	0	0	0	0	0	0	0	0	0	0	0	0	0	0	0	0	0	0	0	0	0	0	0.02	0	0
10	76.82	21.48	0	0.14	0	0.06	0.48	0.04	0	0.14	0.08	0	0.08	0	0	0	0.02	0	0.24	0	0	0	0	0	0	0	0	0.04	0	0	0.1	0	0.1	0	0	0	0	0	0	0.06	0.02	0	0.02	0	0	0	0	0	0
11	0.7	99.04	0	0	0	0.08	0	0	0	0	0	0	0.02	0	0.12	0	0	0	0	0	0	0	0	0	0	0	0	0	0.02	0	0	0	0	0	0	0	0	0	0	0	0.02	0	0	0	0	0	0	0	0
13	44.34	55.42	0.02	0.02	0	0.08	0	0	0	0.02	0.02	0	0	0	0	0	0	0	0	0	0	0	0	0	0	0	0	0.02	0	0	0	0	0	0	0	0	0	0	0	0.02	0	0	0	0.02	0	0	0	0	0
16	98.94	0.1	0.04	0.04	0	0.46	0	0.02	0.02	0	0	0.02	0	0	0	0	0	0.24	0	0	0	0	0	0	0	0	0	0	0	0	0	0	0	0.02	0	0	0	0.04	0	0	0	0	0	0	0	0	0	0	0
17	99.8	0.12	0	0	0	0.06	0	0	0	0	0	0	0	0	0	0	0	0	0	0	0	0	0	0	0	0	0	0	0.02	0	0	0	0	0	0	0	0	0	0	0	0	0	0	0	0	0	0	0	0
18	97.56	0.14	0	0.48	0	0.38	0.02	0.18	0.06	0.66	0.06	0	0	0	0	0	0.02	0	0.02	0	0.02	0	0	0	0	0	0	0.04	0.02	0	0.2	0	0.02	0	0	0	0	0	0	0.06	0.02	0	0	0	0	0	0	0	0
19	0.5	99.16	0	0.08	0	0	0	0.04	0	0.08	0.04	0	0	0	0	0	0	0	0	0	0	0	0	0	0	0	0	0.06	0	0	0	0	0	0	0	0	0	0	0	0.04	0	0	0	0	0	0	0	0	0
20	1.18	98.52	0	0	0	0.04	0	0	0.06	0	0	0	0	0.02	0	0.18	0	0	0	0	0	0	0	0	0	0	0	0	0	0	0	0	0	0	0	0	0	0	0	0	0	0	0	0	0	0	0	0	0
22	1.26	0.36	0.04	7.78	0	35.62	0.02	16.68	9.94	5.88	2.98	0	5.38	0.08	4.22	0	0	0	0.36	2.36	1.9	0.02	1.18	0	0	0	0	0.58	0	0.58	0.06	0.3	0.2	0	0	0	0.26	0.12	0.22	0.06	0.16	0	0	0.12	0.18	0	0.14	0.02	0.12
23	99.8	0.08	0.02	0	0	0.06	0	0	0	0.02	0	0	0	0	0	0	0	0	0	0	0	0	0	0	0	0	0	0	0.02	0	0	0	0	0	0	0	0	0	0	0	0	0	0	0	0	0	0	0	0
24	67.52	32.2	0	0.02	0	0.02	0	0	0	0	0	0	0	0	0	0.22	0	0	0	0	0	0	0	0	0	0	0	0	0	0	0	0	0	0	0	0	0	0	0	0	0	0	0	0	0	0	0	0	0
25	46.1	53.7	0	0	0	0.08	0	0	0	0	0	0	0	0	0.04	0.02	0	0	0	0	0	0	0	0	0	0	0	0	0.06	0	0	0	0	0	0	0	0	0	0	0	0	0	0	0	0	0	0	0	0
27	0.96	97.8	0.56	0.02	0	0.04	0	0.02	0	0.04	0	0	0	0	0	0.4	0.04	0	0	0	0	0	0	0	0	0.08	0	0	0.02	0	0	0	0	0	0	0	0	0	0	0	0	0.02	0	0	0	0	0	0	0
28	80.48	0.12	17.8	0.04	0	0.02	0	0	0	0	0.04	0	0	0	0	0.38	0	0.88	0	0	0	0	0	0.12	0	0	0.06	0	0	0	0	0	0	0	0	0	0	0	0	0	0	0	0	0	0	0	0	0	0
29	97.88	0.2	0	0.1	0	1.26	0	0.04	0.08	0	0	0	0	0	0.34	0	0	0	0	0	0	0	0	0	0	0	0	0	0	0	0	0	0	0	0	0	0	0.04	0	0	0	0	0	0	0	0	0	0	0.02
30	84.08	0.34	0.02	0.76	0	0.96	0.02	1.42	0.7	4.02	0.56	0	0	0	0.16	3.62	0	2.5	0.08	0	0.06	0	0.16	0	0	0.02	0	0	0	0.04	0	0.02	0	0	0	0	0	0.04	0.02	0	0	0.16	0	0.02	0	0	0	0	0
Mean	53.4843	27.4426	5.93217	3.77043	1.87565	1.71043	0.976522	0.813043	0.48087	0.473913	0.42	0.326087	0.238261	0.231304	0.214783	0.213913	0.201739	0.170435	0.166087	0.113913	0.086087	0.0617391	0.0582609	0.0521739	0.0478261	0.0426087	0.0365217	0.0356522	0.0278261	0.0269565	0.0156522	0.013913	0.013913	0.0130435	0.0121739	0.0121739	0.0113043	0.0104348	0.0104348	0.0104348	0.00956522	0.00869565	0.00782609	0.00782609	0.00782609	0.00695652	0.00695652	0.00608696	0.00608696
[truncated: 102 more columns]
